# Supplementary material for: Current Status of Vector-Borne Diseases in Croatia: Challenges and Future Prospects
Source: Life (Basel). 2023 Sep 1;13(9):1856. doi: 10.3390/life13091856 (PMC10532474; doi:10.3390/life13091856)
Supplement: Supplementary file 1 [file life-13-01856-s001.zip]

Archive with 1 entries (1 files):
- life-2562390-supplementary.pdf
